# Supplementary material for: Proof of concept: prognostic value of the plasmatic concentration of circulating cell free DNA in desmoid tumors using ddPCR
Source: Oncotarget. 2018 Apr 6;9(26):18296–308. doi: 10.18632/oncotarget.24817 (PMC5915073; doi:10.18632/oncotarget.24817)
Supplement: Supplementary file 2 [file oncotarget-09-18296-s002.xlsx]

## Sheet: Raw data
Initial mutation (FFPE)	vol plasma (ml)	cfDNA CTNNB1 mutation status	% mut	%Max	%Min	copies mutant/48 µl	copies/µl ddPCR T41A	PoissonConfMax	PoissonConfMin	Positives T41A	copieswt/µl ddPCR	Copies/uL ADN	Sensibilité max %	copies/µlConfMax T41	Copies/µlConfMin T41	copies/100µl ADN cf2	copies/ml plasma	AcceptedDroplets	copies/µl ddPCR S45	PoissonConfMax S45	PoissonConfMin S45	Positives S45
APC	3000	0	0	0.17	0	0	0	0.041	0	0	11.7	1260	0.328947	12.5	10.9	2925	975	86618	NA	NA	NA	NA
APC	3000	0	0	0.11	0	0	0	0.036	0	0	15.7	2076	0.88968	16.5	14.8	3925	1308.33	99108	NA	NA	NA	NA
S45F	3000	0	0	0.6	0	0.96	NA	NA	NA	NA	3.7	498	0.159236	4.3	3.1	925	308.333	54740	0.02	0.1	0	1
S45F	3000	0	0	0	0	0	NA	NA	NA	NA	2	1884	1.25	2.6	1.5	500	166.667	28213	0	0.12	0	0
S45F	3000	0	0	0	0	0	NA	NA	NA	NA	1.14	1560	0.181159	1.67	0.73	285	95	23820	0	0.15	0	0
S45F	3000	0	0	0	0	0	NA	NA	NA	NA	10.8	1176	0.111111	11.6	10	2700	900	75327	0	0.047	0	0
S45F	3000	0	0	0	0	0	NA	NA	NA	NA	23.5	166.8	2.21239	24.8	22.1	5875	1958.33	60136	0	0.059	0	0
S45F	3000	0	0	0	0	0	NA	NA	NA	NA	9.4	499.2	0.657895	10.3	8.4	2350	783.333	48284	0	0.073	0	0
S45P	3000	0	0	0.16	0	0	NA	NA	NA	NA	10.5	912	0.185185	11.2	9.9	2625	875	106776	0	0.033	0	0
T41A	3000	0	0	1.5	0	0	0	0.05	0	0	1.67	1404	0.238095	2.02	1.36	417.5	139.167	69893	NA	NA	NA	NA
T41A	3000	0	0	0.51	0	0	0	0.042	0	0	4.15	1884	0.144509	4.62	3.67	1037.5	345.833	83580	NA	NA	NA	NA
T41A	3000	0	0	0.16	0	0	0	0.05	0	0	15.7	240	0.159236	16.7	14.7	3925	1308.33	70250	NA	NA	NA	NA
T41A	3000	0	0	0.95	0	1.44	0.03	0.16	0	1	11.6	136.8	0.192308	12.8	10.4	2900	966.66	35684	NA	NA	NA	NA
T41A	3000	1	0.6	1.2	0	2.4	0.05	0.13	0.02	4	8.7	1296	0.255102	9.4	8.1	2175	725	87851	NA	NA	NA	NA
T41A	3000	0	0	1.6	0	0.912	0.019	0.089	0.001	1	3.8	2820	1.79856	4.3	3.3	950	316.667	63287	NA	NA	NA	NA
T41A	3000	0	0	0.45	0	1.2	0.025	0.025	0.004	2	13.8	1128	0.600962	14.6	13	3450	1150	94378	NA	NA	NA	NA
T41A	3000	1	0.8	1.4	0.2	5.28	0.11	0.21	0.05	8	13.5	1392	2.19298	14.3	12.6	3375	1125	82516	NA	NA	NA	NA
T41A	3000	0	0	0.61	0	0	0	0.076	0	0	6.2	1044	0.231481	7	5.4	1550	516.667	46360	NA	NA	NA	NA
T41A	3000	1	0.31	0.69	0	1.968	0.041	0.109	0.01	3	13	1656	0.265957	13.8	12.2	3250	1083.33	85945	NA	NA	NA	NA
T41A	3000	0	0	0.26	0	0	0	0.04	0	0	7.6	1620	0.215517	8.3	7	1900	633.333	88203	NA	NA	NA	NA
T41A	3000	0	0	0.74	0	1.92	0.04	0.13	0.01	2	13.4	744	0.287356	14.4	12.4	3350	1116.67	59573	NA	NA	NA	NA
T41A	3000	1	1.4	3	0	1.872	0.039	0.104	0.009	3	2.81	1608	0.403226	3.19	2.43	702.5	234.167	90136	NA	NA	NA	NA
T41A	3000	1	0.44	0.84	0.04	3.84	0.08	0.17	0.03	5	17.3	337.2	0.186567	18.3	16.3	4325	1441.67	76623	NA	NA	NA	NA
T41A	3000	0	0	0.19	0	0	0	0.037	0	0	9.8	2700	0.211864	10.4	9.1	2450	816.667	94271	NA	NA	NA	NA
T41A	3000	0	0.15	0.37	0	1.44	0.03	0.11	0.01	2	22.5	1416	0.116822	23.7	21.3	5625	1875	70700	NA	NA	NA	NA
T41A	3000	0	0	3.1	0	0.624	0.013	0.062	0.001	1	1.39	135.6	0.210084	1.65	1.13	347.5	115.833	90600	NA	NA	NA	NA
T41A	3000	1	3.3	5.4	1.1	6.72	0.14	0.25	0.07	9	4.16	456	0.106383	4.66	3.66	1040	346.667	75670	NA	NA	NA	NA
Undetermined	3000	0	0	0.67	0	1.728	0.036	0.097	0.009	2	11.9	444	0.60241	12.7	11.2	2975	991.667	96781	NA	NA	NA	NA
Undetermined	3000	0	0			0	0			0	21.4	200.4	0.213675	22.4	20.4	5350	1783.33	98889	NA	NA	NA	NA
Undetermined	3000	0	0		0	0	0			0	11.8	2568	1.49701	12.5	11	2950	983.333	90412	NA	NA	NA	NA
Wild-Type	3000	0	0	2.4	0	0	0	0.054	0	0	1.13	1428	0.675676	1.43	0.87	282.5	94.1667	65544	NA	NA	NA	NA
